# Supplementary material for: Standard Bismuth Quadruple Therapy versus Concomitant Therapy for the First-Line Treatment of Helicobacter pylori Infection: A Systematic Review and Meta-Analysis of Randomized Controlled Trials
Source: J Clin Med. 2023 May 3;12(9):3258. doi: 10.3390/jcm12093258 (PMC10179629; doi:10.3390/jcm12093258)
Supplement: Supplementary file 1 [file jcm-12-03258-s001.zip]

Archive with 2 entries (1 files):
- jcm-2299001-supplementary/
- jcm-2299001-supplementary/jcm-2299001-supplementary.pdf
